# Supplementary material for: Development and Validation of a Robust Ferroptosis-Related Gene Panel for Breast Cancer Disease-Specific Survival
Source: Front Cell Dev Biol. 2021 Nov 25;9:709180. doi: 10.3389/fcell.2021.709180 (PMC8655913; doi:10.3389/fcell.2021.709180)
Supplement: Supplementary file 6 [file Table1.XLSX]

## Sheet: Sheet1
Characteristics	TCGA	METABRIC	GSE3494
number	n=960	n=1900	n=234
Age(average)	58	61.1	62.7
Race(%)
White	666(69.4)	-	-
Black	168(17.5)	-	-
Asian and other	52(5.4)	-	-
NA	74(7.7)	-	-
Tumor grade(%)
G1	-	164(8.6)	62(2.5)
G2	-	740(38.9)	120(51.3)
G3	-	925(48.7)	50(21.4)
NA	-	71(3.7)	2(0.9)
Histological type(%)
IDC	704(73.3)	1450(76.3)	-
ILC	191(19.9)	142(7.5)	-
Other	65(6.8)	308(16.2)
Menopause status(%)
Pre	209(21.8)	411(21.6)	-
Post	616(64.2)	1489(78.4)	-
Peri	37(3.9)	-	-
NA	98(10.2)	-	-
ER status(%)
Positive	716(74.6)	1457(76.7)	200(87)
Negative		443(23.3)	30(13)
NA	41(4.3)		-
PR status(%)
Positive	624(65)	1007(53)	178(76.1)
Negative		893(47)	56(23.9)
NA	43(4.5)	0	-
HER2 status(%)
Positive	169(17.6)	236(12.4)	-
Negative	672(70)	1667(87.7)	-
NA	122(12.7)	0	-
Molecular subtype			-
HR+/Her2-	535(56)	1378(73)	-
HR+/Her2+	132(14)	104(5)	-
HR-/Her2+	33(3)	132(7)	-
TNBC	135(14)	299(16)	-
NA	125(13)	-	-
TNM stage(%)
0	-	4(0.2)	-
I	166(17.3)	473(24.9)	-
II	545(56.8)	800(42.1)	-
III	211(22)	115(6.1)	-
IV	18(1.9)	9(0.5)	-
NA	20(2.1)	499(26.3)	-
follow up state(%)
alive	883(92)	1279(67.3)	180(76.9)
dead	77(8)	621(32.7)	54(23.1)
DSS years (median)	2.5	9.5	10.2
